# Supplementary material for: Joint Simon effect in movement trajectories
Source: PLoS One. 2021 Dec 29;16(12):e0261735. doi: 10.1371/journal.pone.0261735 (PMC8716062; doi:10.1371/journal.pone.0261735)
Supplement: S1 File — The file contains a table listing data exclusion criteria and corresponding numbers of removed participants and trials, inter-variable correlation tables and plots of individual trajectories in all 3 experiments. (ZIP) [file pone.0261735.s001.zip]

Archive with 2 entries (2 files):
- S1_Supporting_Information.pdf
- S1_Supporting_Information.tex
